# Supplementary material for: Characterization of Neoantigen Load Subgroups in Gynecologic and Breast Cancers
Source: Front Bioeng Biotechnol. 2020 Jul 13;8:702. doi: 10.3389/fbioe.2020.00702 (PMC7370692; doi:10.3389/fbioe.2020.00702)
Supplement: TABLE S1 — Five statistically significantly dysregulate genes among identified subgroups. [file Table_1.xlsx]

## Sheet: Sheet1
Table S1. (Related to Figure 1) Table showing 5 statistically significantly dysregulate genes among identified subgroups
Group	Gene	TrueFold	Mean_G1	Mean_G2	FDR	T-Statistic	P-Value
NAL-H&NAL-M vs NAL-L	CXCL9	2.26062	42.689	18.8838	8.45839e-13	8.53516	6.78789e-17
	CXCL13	2.18921	17.0422	7.78464	9.83756e-12	8.131	1.57894e-15
	IGLL5	2.12169	70.5153	33.2354	9.95595e-07	6.02511	2.5567e-09
NAL-H vs NAL-M&NAL-L	CXCL9	2.39503	52.5532	21.9426	4.25034e-09	7.3992	3.41092e-13
	CXCL13	2.13342	19.5	9.14028	2.42376e-06	6.33627	3.89015e-10
	IGLL5	2.12372	81.9198	38.5737	0.000322064	4.8988	1.16306e-06
NAL-H&NAL-L vs NAL-M	AGR3	2.06313	10.5966	5.13615	0.000194435	5.20194	2.49655e-07
	TFF3	2.52031	30.6741	12.1708	0.000171883	5.25396	1.9017e-07
