# Supplementary material for: Characterization of Neoantigen Load Subgroups in Gynecologic and Breast Cancers
Source: Front Bioeng Biotechnol. 2020 Jul 13;8:702. doi: 10.3389/fbioe.2020.00702 (PMC7370692; doi:10.3389/fbioe.2020.00702)
Supplement: TABLE S5 — Thirty statistically significantly mutated genes among identified subgroups. [file Table_5.xlsx]

## Sheet: Sheet1
Table S5. (Related to Figure 1) Table showing 30 statistically significantly mutated genes among identified subgroups
Gene	Neoantigens Site	Identified	TrueFold	Mean_G1	Mean_G2	FDR	T-Statistic	P-Value	BRCA	CESC	OV	UCEC	UCS	Total	%
TP53	Yes		0.885199	1.26532	1.42942	6.7075e-05	-4.04757	5.6717e-05	201	1	91	73	23	389	48
PIK3CA	Yes		1.23854	1.49511	1.20715	8.84049e-14	7.72027	3.42305e-14	136	20	3	100	11	270	33
PTEN	Yes		1.41573	1.54056	1.08818	1.07935e-45	15.6742	1.48601e-48	31	8	2	132	7	180	22
ARID1A	Yes		1.32205	1.39022	1.05156	6.28542e-39	14.2338	3.40172e-41	20	4	1	94	5	124	15
PIK3R1	Yes		1.24919	1.30379	1.04372	6.48985e-29	11.9404	2.19368e-30	19	7	1	73	2	102	13
NF1	Yes		1.25454	1.29268	1.0304	3.30695e-34	13.1862	4.16038e-36	25	7	10	44	2	88	11
CHD4	Yes		1.18413	1.22799	1.03704	2.19095e-20	9.72073	3.36298e-21	20	6	2	48	6	82	10
CTCF	Yes		1.22668	1.25454	1.02272	2.37435e-32	12.7587	4.21576e-34	12	2	2	56	2	74	9
FBXW7	Yes		1.15042	1.18667	1.03151	1.41239e-16	8.60995	3.78241e-17	11	8	0	42	8	69	9
TAF1	Yes		1.25052	1.2762	1.02053	5.19336e-38	14.0355	3.25448e-40	16	5	5	49	1	76	9
GATA3			1.06287	1.11767	1.05156	0.000514951	3.52224	0.000451878	50	2	1	20	0	73	9
CDH1			1.08006	1.12246	1.03926	2.51471e-06	4.78737	2.00888e-06	45	1	0	17	0	63	8
MAP3K1	Yes		1.1309	1.16653	1.03151	9.92586e-14	7.70106	3.93849e-14	28	3	0	34	0	65	8
KRAS	Yes		1.16155	1.18667	1.02162	3.46341e-21	9.9445	4.61865e-22	5	2	1	47	5	60	7
RUNX1	Yes		1.12728	1.15165	1.02162	1.57284e-15	8.28379	4.92372e-16	21	2	1	28	1	53	7
ARID5B			1.22405	1.23325	1.00752	3.18509e-41	14.7333	1.05847e-43	5	2	1	48	0	56	7
FGFR2	Yes		1.16404	1.18667	1.01944	1.93648e-22	10.284	2.12825e-23	10	2	1	45	0	58	7
PPP2R1A	Yes		1.09051	1.12246	1.0293	1.27622e-08	5.82047	8.45439e-09	5	1	1	39	8	54	7
WDR44		No	1.18286	1.19686	1.01184	1.20304e-29	12.1184	3.52391e-31	17	3	0	32	1	53	7
RNF43	Yes		1.18286	1.19175	1.00752	1.48598e-32	12.805	2.56788e-34	7	2	1	38	0	48	6
ACVR2A	Yes	No	1.17655	1.18667	1.00859	1.72307e-30	12.3192	4.37638e-32	10	2	1	35	0	48	6
CASP8	Yes		1.12487	1.13696	1.01075	3.35377e-19	9.38807	6.03119e-20	11	2	2	24	1	40	5
SPOP			1.10578	1.12246	1.01509	4.63715e-14	7.80835	1.79287e-14	7	1	1	32	0	41	5
MAP2K4			1.0766	1.08934	1.01184	2.83405e-10	6.47702	1.62234e-10	14	0	0	16	1	31	4
B2M		No	1.0766	1.08006	1.00321	2.20627e-14	7.9133	8.23162e-15	3	3	1	14	0	21	3
RPL22			1.1129	1.1129	1	1.20383e-24	10.8683	8.89842e-26	0	1	0	24	0	25	3
PCGF6		No	1.05946	1.06173	1.00214	9.55873e-12	7.01775	4.76983e-12	4	2	0	10	0	16	2
IL24		No	1.04148	1.04372	1.00214	3.52269e-08	5.62914	2.49719e-08	3	0	1	8	0	12	1
ISG20		No	1.03372	1.03482	1.00107	2.24072e-07	5.28007	1.66043e-07	1	0	1	6	1	9	1
TMEM167A		No	1.02053	1.02162	1.00107	0.000107476	3.92562	9.38682e-05	2	1	0	3	0	6	1
