# Supplementary material for: Characterization of Neoantigen Load Subgroups in Gynecologic and Breast Cancers
Source: Front Bioeng Biotechnol. 2020 Jul 13;8:702. doi: 10.3389/fbioe.2020.00702 (PMC7370692; doi:10.3389/fbioe.2020.00702)
Supplement: TABLE S6 — GSEA results for differently expression genes between NAL-H and NAL-M. [file Table_6.xlsx]

## Sheet: Sheet1
Table S6. Table showing GSEA results for differently expression genes between NAL-H and NAL-M
GO_POSITIVE_REGULATION_OF_CELL_ACTIVATION	GO_POSITIVE_REGULATION_OF_CELL_ACTIVATION	12	0.440821	1.57189	0.0687285	0.238741	0.205614	23	tags=92%, list=62%, signal=51%	CCL5/IFNG/CD3D/SIRPG/CD2/CD247/CD244/TBX21/CD3E/LCK/PDCD1
ID	Description	setSize	enrichmentScore	NES	pvalue	p.adjust	qvalues	rank	leading_edge	core_enrichment
SMID_BREAST_CANCER_BASAL_DN	SMID_BREAST_CANCER_BASAL_DN	18	0.784788	3.18783	0.00183823	0.00781494	0.00493575	21	tags=83%, list=28%, signal=79%	TFF3/SPDEF/AGR2/FOXA1/KIAA1324/MLPH/TSPAN1/GDF15/GAMT/NPDC1/CAMK2N1/CCND1/TOX3/ANO1/GATA3
GOZGIT_ESR1_TARGETS_DN	GOZGIT_ESR1_TARGETS_DN	15	0.660842	2.53317	0.00185185	0.00781494	0.00493575	13	tags=60%, list=18%, signal=62%	TFF3/AGR2/FOXA1/KIAA1324/MLPH/AGR3/TSPAN1/GDF15/DEGS2
SMID_BREAST_CANCER_LUMINAL_B_UP	SMID_BREAST_CANCER_LUMINAL_B_UP	10	0.671875	2.20641	0.00185529	0.00781494	0.00493575	31	tags=100%, list=42%, signal=67%	TFF3/AGR2/FOXA1/MLPH/GDF15/CCND1/TOX3/GATA3/SLC39A6/CELSR1
SMID_BREAST_CANCER_RELAPSE_IN_BRAIN_DN	SMID_BREAST_CANCER_RELAPSE_IN_BRAIN_DN	10	0.7569	2.48562	0.00185529	0.00781494	0.00493575	21	tags=90%, list=28%, signal=75%	TFF3/SPDEF/AGR2/FOXA1/KIAA1324/MLPH/NPDC1/TOX3/GATA3
VANTVEER_BREAST_CANCER_ESR1_UP	VANTVEER_BREAST_CANCER_ESR1_UP	10	0.65625	2.15509	0.00185529	0.00781494	0.00493575	32	tags=100%, list=43%, signal=66%	TFF3/SPDEF/FOXA1/AGR3/NPDC1/GATA3/KIF12/SLC39A6/CELSR1/ZG16B
FARMER_BREAST_CANCER_BASAL_VS_LULMINAL	FARMER_BREAST_CANCER_BASAL_VS_LULMINAL	19	0.506928	2.08824	0.00185874	0.00781494	0.00493575	10	tags=42%, list=14%, signal=49%	TFF3/SPDEF/AGR2/FOXA1/KIAA1324/MLPH/TSPAN1/GDF15
LIEN_BREAST_CARCINOMA_METAPLASTIC_VS_DUCTAL_DN	LIEN_BREAST_CARCINOMA_METAPLASTIC_VS_DUCTAL_DN	11	0.758195	2.62104	0.0018622	0.00781494	0.00493575	22	tags=91%, list=30%, signal=75%	TFF3/SPDEF/AGR2/FOXA1/KIAA1324/AGR3/REEP6/NPDC1/GATA3/CREB3L4
CHARAFE_BREAST_CANCER_LUMINAL_VS_MESENCHYMAL_UP	CHARAFE_BREAST_CANCER_LUMINAL_VS_MESENCHYMAL_UP	17	0.719105	2.87122	0.00186567	0.00781494	0.00493575	22	tags=82%, list=30%, signal=75%	TFF3/SPDEF/AGR2/FOXA1/KIAA1324/MLPH/TSPAN1/DEGS2/NPDC1/CAMK2N1/TOX3/ANO1/GATA3/CREB3L4
DODD_NASOPHARYNGEAL_CARCINOMA_UP	DODD_NASOPHARYNGEAL_CARCINOMA_UP	17	0.616095	2.45992	0.00186567	0.00781494	0.00493575	13	tags=59%, list=18%, signal=63%	TFF3/SPDEF/AGR2/FOXA1/MLPH/AGR3/TSPAN1/GDF15/REEP6/DEGS2
CHARAFE_BREAST_CANCER_LUMINAL_VS_BASAL_UP	CHARAFE_BREAST_CANCER_LUMINAL_VS_BASAL_UP	14	0.756839	2.82966	0.0018797	0.00781494	0.00493575	25	tags=93%, list=34%, signal=76%	TFF3/SPDEF/AGR2/FOXA1/KIAA1324/MLPH/DEGS2/GAMT/NPDC1/CCND1/GATA3/CREB3L4/KIF12
DOANE_BREAST_CANCER_ESR1_UP	DOANE_BREAST_CANCER_ESR1_UP	14	0.70262	2.62694	0.0018797	0.00781494	0.00493575	21	tags=79%, list=28%, signal=69%	TFF3/SPDEF/AGR2/FOXA1/KIAA1324/MLPH/TSPAN1/GDF15/GAMT/TOX3/GATA3
SMID_BREAST_CANCER_BASAL_UP	SMID_BREAST_CANCER_BASAL_UP	27	-0.782677	-3.61661	0.00205761	0.00781494	0.00493575	36	tags=96%, list=49%, signal=78%	ACTL8/PHGDH/FAM107A/PTX3/CBS/CXCL1/PADI2/CHODL/PRAME/PCSK1N/CRYAB/KLK8/RARRES1/KLK5/KRT16/MSLN/KLK7/VGLL1/S100A8/CALML5/KLK6/CDKN2A/S100A9/UCHL1/CRABP1
SMID_BREAST_CANCER_RELAPSE_IN_BONE_DN	SMID_BREAST_CANCER_RELAPSE_IN_BONE_DN	18	-0.696429	-2.79528	0.00218341	0.00781494	0.00493575	36	tags=100%, list=49%, signal=68%	ACTL8/PHGDH/PTX3/PADI2/PRAME/CRYAB/RARRES1/KLK5/KRT16/MSLN/KLK7/VGLL1/S100A8/KLK6/CDKN2A/S100A9/UCHL1
SMID_BREAST_CANCER_LUMINAL_B_DN	SMID_BREAST_CANCER_LUMINAL_B_DN	21	-0.68197	-2.8959	0.00218818	0.00781494	0.00493575	33	tags=90%, list=45%, signal=70%	GABRE/FAM107A/PTX3/CXCL1/PADI2/CHODL/CRYAB/RARRES1/KLK5/KRT16/KLK7/VGLL1/S100A8/CALML5/KLK6/CDKN2A/S100A9/CRABP1
MARTENS_TRETINOIN_RESPONSE_UP	MARTENS_TRETINOIN_RESPONSE_UP	12	-0.573078	-2.03466	0.0041841	0.013947	0.00880863	24	tags=75%, list=32%, signal=60%	PCSK1N/KLK8/MSLN/KLK7/S100A8/KLK6/S100A9/CRABP1
